# Supplementary material for: Transcriptomic Screening of Alternaria oxytropis Isolated from Locoweed Plants for Genes Involved in Mycotoxin Swainsonine Production
Source: J Fungi (Basel). 2024 Jan 22;10(1):88. doi: 10.3390/jof10010088 (PMC10820250; doi:10.3390/jof10010088)
Supplement: Supplementary file 1 [file jof-10-00088-s001.zip]

Archive with 1 entries (1 files):
- jof-2793599-supplementary.pdf
